# Supplementary material for: Fads2b Plays a Dominant Role in ∆6/∆5 Desaturation Activities Compared with Fads2a in Common Carp (Cyprinus carpio)
Source: Int J Mol Sci. 2023 Jun 26;24(13):10638. doi: 10.3390/ijms241310638 (PMC10341921; doi:10.3390/ijms241310638)
Supplement: Supplementary file 1 [file ijms-24-10638-s001.zip]

Archive with 1 entries (1 files):
- ijms-2447930-supplementary.pdf
